# Supplementary material for: Pavement Quality Index Rating Strategy Using Fracture Energy Analysis for Implementing Smart Road Infrastructure
Source: Sensors (Basel). 2021 Jun 20;21(12):4231. doi: 10.3390/s21124231 (PMC8235173; doi:10.3390/s21124231)
Supplement: Supplementary file 1 [file sensors-21-04231-s001.zip]

Archive with 1 entries (1 files):
- sensors-1165999-supplementary.pdf
